# Supplementary material for: Mutation of a nicotinic acetylcholine receptor β subunit is associated with resistance to neonicotinoid insecticides in the aphid Myzus persicae
Source: BMC Neurosci. 2011 May 31;12:51. doi: 10.1186/1471-2202-12-51 (PMC3121619; doi:10.1186/1471-2202-12-51)
Supplement: Additional file 2 — ESTs identified by microarray analysis significantly differentially transcribed between the insecticide resistant M. persicae clone FRC and the susceptible clone 4106A. The full list of ESTs along with Log2, calculated fold-change values and a description based on the closest BLAST hit is detailed. [file 1471-2202-12-51-S2.XLS]

## Sheet: positive significant
Description	Mean Log2	Fold change	Parent sequence ID	Probe name
ref|X74555.1| M.persicae mRNA for esterase FE4	8.18476	290.977	contig3118	M_persicae3118a
gb|AY148187.1| Myzus persicae densovirus putative nonstructural protein NS-3	8.14868	283.79	454Myzus_20344	CUST_323_PI410703081
gb|AY148187.1| Myzus persicae densovirus putative nonstructural protein NS-3	8.07376	269.428	454Myzus_24259	CUST_4133_PI410703081
gb|AY148187.1| Myzus persicae densovirus putative nonstructural protein NS-3	8.02019	259.608	454Myzus_68377	CUST_23469_PI410703081
gb|AY148187.1| Myzus persicae densovirus putative nonstructural protein NS-3	7.94613	246.617	454Myzus_22379	CUST_2302_PI410703081
gb|AY148187.1| Myzus persicae densovirus putative nonstructural protein NS-3	7.87453	234.677	contig3320	M_persicae3320a
gb|AY148187.1| Myzus persicae densovirus putative nonstructural protein NS-3	7.51534	182.954	454Myzus_73714	CUST_27039_PI410703081
gb|AY148187.1| Myzus persicae densovirus putative nonstructural protein NS-3	7.24318	151.5	454Myzus_25081	CUST_4935_PI410703081
gb|AY148187.1| Myzus persicae densovirus putative nonstructural protein NS-3	7.10641	137.798	454Myzus_23135	CUST_3037_PI410703081
ref|X74555.1| M.persicae mRNA for esterase FE4	6.99895	127.907	454Myzus_30192	CUST_8482_PI410703081
gb|AY148187.1| Myzus persicae densovirus putative nonstructural protein NS-3	6.93839	122.649	contig3265	M_persicae3265a
gb|AY148187.1| Myzus persicae densovirus putative nonstructural protein NS-3	6.76596	108.832	454Myzus_23409	CUST_3301_PI410703081
gb|AY148187.1| Myzus persicae densovirus putative nonstructural protein NS-3	6.6006	97.0461	contig3427	M_persicae3427a
gb|AY148187.1| Myzus persicae densovirus putative nonstructural protein NS-3	6.34583	81.3364	contig3426	M_persicae3426a
gb|AY148187.1| Myzus persicae densovirus putative nonstructural protein NS-3	6.11501	69.3106	454Myzus_69498	CUST_24139_PI410703081
ref|X74554| M.persicae mRNA for esterase E4	5.95579	62.0684	contig720	M_persicae720a
ref|XM_624269.1| PREDICTED: Apis mellifera similar to Ca-1T CG15899-PB (LOC551883)	5.93811	61.3127	contig429	M_persicae429a
ref|X74555.1| M.persicae mRNA for esterase FE4	5.78792	55.2508	contig9215	M_persicae9215a
gb|AY148187.1| Myzus persicae densovirus putative nonstructural protein NS-3	5.49548	45.1132	454Myzus_79384	CUST_31109_PI410703081
ref|X74554| M.persicae mRNA for esterase E4	5.44626	43.6	contig720	M_persicae720b
ref|X74554| M.persicae mRNA for esterase E4	5.40571	42.3917	contig4586	M_persicae4586a
unknown protein	5.25648	38.2259	contig5921	M_persicae5921a
gb|AY148187.1| Myzus persicae densovirus putative nonstructural protein NS-3	4.85334	28.9069	454Myzus_52384	CUST_12049_PI410703081
unknown protein	4.69189	25.8464	contig8362	M_persicae8362a
gb|AY148187.1| Myzus persicae densovirus putative nonstructural protein NS-3	4.56015	23.5908	contig3321	M_persicae3321a
Unknown	4.5552	23.51	454Myzus_83572	CUST_34053_PI410703081
Unknown	4.41152	21.2814	454Myzus_68380	CUST_23471_PI410703081
Unknown	4.36965	20.6726	454Myzus_23188	CUST_3090_PI410703081
Unknown	4.23351	18.8111	454Myzus_78114	CUST_30191_PI410703081
ref|NM_001163097.1| Acyrthosiphon pisum cathepsin L (Ctsl), transcript variant 2 (Protease)	4.1473	17.72	454Myzus_53769	CUST_13068_PI410703081
ref|XM_001950584.1| PREDICTED: Acyrthosiphon pisum similar to putative gag-pol protein (LOC100163223)	4.14274	17.6639	454Myzus_29882	CUST_8332_PI410703081
ref|XM_624269.1| PREDICTED: Apis mellifera similar to Ca-1T CG15899-PB (LOC551883)	4.07194	16.818	contig429	M_persicae429b
ref|NM_001163097.1| Acyrthosiphon pisum cathepsin L (Ctsl), transcript variant 2	3.88134	14.7367	454Myzus_71611	CUST_25550_PI410703081
unknown protein	3.82446	14.167	contig15197	M_persicae15197a
Unknown	3.77794	13.7174	454Myzus_24657	CUST_4522_PI410703081
ref|HM009309|Myzus persicae cytochrome P450 (CYP6CY3) mRNA,complete cds	3.76514	13.5963	contig749	M_persicae749a
ref|HM009309|Myzus persicae cytochrome P450 (CYP6CY3) mRNA,complete cds	3.72889	13.2589	contig749	M_persicae749b
unknown protein	3.65954	12.6367	contig786	M_persicae786a
unknown protein	3.63866	12.4551	contig786	M_persicae786b
Unknown	3.61214	12.2282	454Myzus_24621	CUST_4487_PI410703081
Unknown	3.59091	12.0496	454Myzus_23179	CUST_3081_PI410703081
ref|HM009309|Myzus persicae cytochrome P450 (CYP6CY3) mRNA,complete cds	3.46135	11.0146	contig497	M_persicae497b
Unknown	3.42036	10.7061	454Myzus_75591	CUST_28364_PI410703081
ref|HM009309|Myzus persicae cytochrome P450 (CYP6CY3) mRNA,complete cds	3.37807	10.3968	contig497	M_persicae497a
Unknown	3.35305	10.2181	454Myzus_73060	CUST_26568_PI410703081
ref|HM009309|Myzus persicae cytochrome P450 (CYP6CY3) mRNA,complete cds	3.34837	10.185	454Myzus_77428	CUST_29688_PI410703081
Unknown	3.34814	10.1834	454Myzus_69991	CUST_24454_PI410703081
Unknown	3.31956	9.98362	454Myzus_70035	CUST_24483_PI410703081
Unknown	3.25078	9.51883	454Myzus_73892	CUST_27158_PI410703081
ref|XM_001943053.1| PREDICTED: Acyrthosiphon pisum similar to 60S ribosomal protein L17 (LOC100167382)	3.24902	9.50723	454Myzus_24283	CUST_4155_PI410703081
ref|HM009309|Myzus persicae cytochrome P450 (CYP6CY3) mRNA,complete cds	3.19385	9.15052	contig5173	M_persicae5173a
ref|NM_001162351.1| Acyrthosiphon pisum similar to putative ribosomal protein S11 (Acypi009948)	3.18324	9.08345	contig8766	M_persicae8766a
Unknown	3.17265	9.01702	454Myzus_75348	CUST_28174_PI410703081
Unknown	3.15473	8.90573	454Myzus_68470	CUST_23525_PI410703081
Unknown	3.14716	8.8591	454Myzus_59567	CUST_17487_PI410703081
unknown protein	3.11536	8.66595	contig7239	M_persicae7239a
Unknown	3.07924	8.45172	454Myzus_61808	CUST_19192_PI410703081
Unknown	3.02122	8.11852	454Myzus_73053	CUST_26564_PI410703081
unknown protein	2.9896	7.94251	contig1865	M_persicae1865b
ref|XM_001949942.1| PREDICTED: Acyrthosiphon pisum similar to PIWI (LOC100167269)	2.94647	7.70861	454Myzus_64831	CUST_21447_PI410703081
Unknown	2.94188	7.68414	454Myzus_55582	CUST_14453_PI410703081
Unknown	2.92093	7.57336	454Myzus_22912	CUST_2820_PI410703081
unknown protein	2.9144	7.53916	contig1865	M_persicae1865a
Unknown	2.89931	7.46068	454Myzus_71623	CUST_25559_PI410703081
Unknown	2.82065	7.0648	454Myzus_71646	CUST_25579_PI410703081
Unknown	2.81754	7.0496	454Myzus_67860	CUST_23228_PI410703081
unknown protein	2.70005	6.49825	contig5688	M_persicae5688a
Unknown	2.66568	6.34527	454Myzus_72441	CUST_26136_PI410703081
ref|NM_001162971.1| Acyrthosiphon pisum ribonuclease H1-like (LOC100302382)	2.65079	6.28013	454Myzus_78023	CUST_30122_PI410703081
ref|XM_001944789.1| PREDICTED: Acyrthosiphon pisum similar to peroxinectin (LOC100169385)	2.64351	6.24851	454Myzus_76085	CUST_28723_PI410703081
unknown protein	2.61781	6.13819	contig6940	M_persicae6940a
unknown protein	2.56648	5.92362	contig9015	M_persicae9015a
unknown protein	2.51391	5.71166	contig7792	M_persicae7792a
Unknown	2.51042	5.69788	454Myzus_77620	CUST_29831_PI410703081
Unknown	2.50681	5.68363	454Myzus_51681	CUST_11539_PI410703081
Unknown	2.50583	5.67976	454Myzus_82979	CUST_33673_PI410703081
Unknown	2.45776	5.49363	454Myzus_73025	CUST_26545_PI410703081
gb|AY148187.1| Myzus persicae densovirus putative nonstructural protein NS-3	2.41917	5.34864	454Myzus_27384	CUST_7182_PI410703081
unknown protein	2.4183	5.34542	contig4409	M_persicae4409a
unknown protein	2.39852	5.27264	contig9009	M_persicae9009a
LOC100165615 similar to putative secreted salivary peptide [Acyrthosiphon pisum]	2.37742	5.19608	454Myzus_69141	CUST_23911_PI410703081
unknown protein	2.34498	5.08054	contig5666	M_persicae5666a
gb|AY148187.1| Myzus persicae densovirus putative nonstructural protein NS-3	2.33363	5.04071	454Myzus_22528	CUST_2446_PI410703081
Unknown	2.2973	4.91537	454Myzus_51223	CUST_11222_PI410703081
Unknown	2.27549	4.84164	454Myzus_59405	CUST_17368_PI410703081
unknown protein	2.27549	4.84162	contig8118	M_persicae8118a
Unknown	2.25146	4.76165	454Myzus_66909	CUST_22805_PI410703081
ref|XM_001944224.1| PREDICTED: Acyrthosiphon pisum similar to putative secreted salivary peptide (LOC100165615)	2.21471	4.64188	454Myzus_26703	CUST_6522_PI410703081
ref|XM_001944224.1| PREDICTED: Acyrthosiphon pisum similar to putative secreted salivary peptide (LOC100165615)	2.20468	4.60973	contig3597	M_persicae3597a
Unknown	2.19824	4.58918	454Myzus_59805	CUST_17672_PI410703081
unknown protein	2.19472	4.578	contig2991	M_persicae2991a
Unknown	2.1797	4.5306	454Myzus_65976	CUST_22229_PI410703081
Unknown	2.16886	4.49668	454Myzus_83170	CUST_33799_PI410703081
ref|NM_001162463.1| Acyrthosiphon pisum Rab-protein 14 (Rab14), transcript variant 4	2.16635	4.48885	454Myzus_79445	CUST_31151_PI410703081
Unknown	2.16094	4.47207	454Myzus_77887	CUST_30021_PI410703081
unknown protein	2.14415	4.42033	contig15062	M_persicae15062a
Unknown	2.14394	4.41966	454Myzus_30364	CUST_8569_PI410703081
unknown protein	2.14367	4.41885	contig6614	M_persicae6614a
Unknown	2.12504	4.36216	454Myzus_27444	CUST_7241_PI410703081
Unknown	2.12296	4.35586	454Myzus_20890	CUST_849_PI410703081
unknown protein	2.10873	4.31311	contig6939	M_persicae6939a
Unknown	2.04721	4.13307	454Myzus_25999	CUST_5829_PI410703081
ref|XM_001947786.1| PREDICTED: Acyrthosiphon pisum similar to viperin (LOC100164729)	2.00042	4.00116	454Myzus_72554	CUST_26216_PI410703081
ref|XM_001949740.1| PREDICTED: Acyrthosiphon pisum similar to Gelsolin CG1106-PG (LOC100167359)	1.99361	3.98233	454Myzus_28058	CUST_7603_PI410703081
Unknown	1.97976	3.94427	454Myzus_57225	CUST_15705_PI410703081
ref|XM_001944224.1| PREDICTED: Acyrthosiphon pisum similar to putative secreted salivary peptide (LOC100165615)	1.95103	3.86651	454Myzus_65557	CUST_21949_PI410703081
Unknown	1.94057	3.83856	454Myzus_55778	CUST_14608_PI410703081
Unknown	1.91164	3.76237	454Myzus_73269	CUST_26728_PI410703081
unknown protein	1.88116	3.6837	contig3421	M_persicae3421a
unknown protein	1.84661	3.59653	contig7439	M_persicae7439a
unknown protein	1.83902	3.57768	contig5541	M_persicae5541a
Unknown	1.81706	3.52364	454Myzus_53018	CUST_12510_PI410703081
Unknown	1.79637	3.47345	454Myzus_60421	CUST_18151_PI410703081
Unknown	1.7948	3.46968	454Myzus_23914	CUST_3796_PI410703081
ref|XP_001951666.1| PREDICTED: similar to blastopia polyprotein [Acyrthosiphon pisum]	1.78813	3.45367	454Myzus_66064	CUST_22294_PI410703081
Unknown	1.78043	3.43529	454Myzus_29102	CUST_8000_PI410703081
ref|XP_001947338.1| PREDICTED: similar to CG14352 CG14352-PA [Acyrthosiphon pisum]	1.76706	3.4036	contig6443	M_persicae6443a
Unknown	1.7433	3.34799	454Myzus_62074	CUST_19397_PI410703081
Unknown	1.74058	3.34168	454Myzus_22919	CUST_2827_PI410703081
Unknown	1.73617	3.33149	454Myzus_21593	CUST_1531_PI410703081
unknown protein	1.73494	3.32866	contig1148	M_persicae1148b
Unknown	1.69373	3.23491	454Myzus_21861	CUST_1797_PI410703081
Unknown	1.67657	3.19667	454Myzus_29893	CUST_8334_PI410703081
unknown protein	1.66856	3.17897	contig1148	M_persicae1148a
Unknown	1.66773	3.17715	454Myzus_80533	CUST_31974_PI410703081
Unknown	1.66165	3.16378	454Myzus_23231	CUST_3131_PI410703081
ref|XM_001951655.1| PREDICTED: Acyrthosiphon pisum similar to Tetratricopeptide repeat protein 27 (TPR repeat protein 27) (LOC100164163)	1.65252	3.14383	454Myzus_25343	CUST_5191_PI410703081
ref|XM_001949685.1| PREDICTED: Acyrthosiphon pisum similar to putative secreted salivary peptide (LOC100163777)	1.64391	3.12512	454Myzus_63324	CUST_20352_PI410703081
ref|XM_001948994.1| PREDICTED: Acyrthosiphon pisum similar to vitellogenin-1 (LOC100164907)	1.63076	3.09676	contig6333	M_persicae6333a
UDP-glycosyltransferase 35a	1.62017	3.07411	contig3328	M_persicae3328a
unknown protein	1.61987	3.07347	contig1978	M_persicae1978b
Unknown	1.61399	3.06098	454Myzus_27214	CUST_7019_PI410703081
Unknown	1.60806	3.04842	454Myzus_20507	CUST_479_PI410703081
LOC100169507 similar to predicted protein [Acyrthosiphon pisum]	1.59229	3.01528	454Myzus_56554	CUST_15189_PI410703081
ref|XM_001948994.1| PREDICTED: Acyrthosiphon pisum similar to vitellogenin-1 (LOC100164907)	1.59013	3.01077	contig9110	M_persicae9110a
Unknown	1.58803	3.00639	454Myzus_24464	CUST_4333_PI410703081
unknown protein	1.58617	3.00251	contig3195	M_persicae3195a
Unknown	1.58305	2.99603	454Myzus_50856	CUST_10957_PI410703081
CG2839	1.58037	2.99046	contig606	M_persicae606a
unknown protein	1.57951	2.98868	contig448	M_persicae448b
LOC100164907 similar to vitellogenin-1 [Acyrthosiphon pisum]	1.57731	2.98412	454Myzus_30586	CUST_8677_PI410703081
unknown protein	1.5738	2.97687	contig1978	M_persicae1978a
Unknown	1.57326	2.97576	454Myzus_52215	CUST_11920_PI410703081
ref|XP_001943785.1| PREDICTED: similar to glucosyl/glucuronosyl transferases [Acyrthosiphon pisum	1.57073	2.97054	454Myzus_21503	CUST_1442_PI410703081
unknown protein	1.56721	2.96332	contig8082	M_persicae8082a
unknown protein	1.56118	2.95095	contig3194	M_persicae3194a
ref|XM_001946504.1| PREDICTED: Acyrthosiphon pisum similar to glutathione S-transferase-like protein, transcript variant 1 (LOC100168850)	1.55468	2.93768	contig3513	M_persicae3513a
LOC100161530 hypothetical protein LOC100161530 [Acyrthosiphon pisum]	1.55291	2.93409	454Myzus_20709	CUST_673_PI410703081
ref|XM_392692.3| PREDICTED: Apis mellifera similar to proteasome (prosome, macropain) 26S subunit, non-ATPase, 13 (LOC409168)	1.55158	2.93139	454Myzus_77790	CUST_29956_PI410703081
Unknown	1.54977	2.9277	454Myzus_83620	CUST_34077_PI410703081
ref|XM_001947453.1| PREDICTED: Acyrthosiphon pisum similar to homeodomain-containing protein (LOC100163268)	1.54623	2.92053	454Myzus_58598	CUST_16743_PI410703081
CG2839	1.54127	2.9105	contig606	M_persicae606b
Unknown	1.53909	2.90612	454Myzus_63117	CUST_20197_PI410703081
Unknown	1.53777	2.90345	454Myzus_22526	CUST_2444_PI410703081
Unknown	1.52808	2.88402	454Myzus_77688	CUST_29878_PI410703081
Unknown	1.52683	2.88151	454Myzus_25197	CUST_5049_PI410703081
Unknown	1.51187	2.85179	454Myzus_63166	CUST_20232_PI410703081
unknown protein	1.51146	2.85097	contig448	M_persicae448a
Unknown	1.50047	2.82935	454Myzus_30403	CUST_8590_PI410703081
ref|XM_001947885.1| PREDICTED: Acyrthosiphon pisum similar to cytochrome P450 CYP6AX1 protein (LOC100160895)	1.49988	2.82818	454Myzus_26873	CUST_6689_PI410703081
ref|XP_002160008.1| PREDICTED: similar to zinc finger, SWIM domain containing 1 [Hydra magnipapillata]	1.49752	2.82357	contig5256	M_persicae5256a
Unknown	1.49613	2.82084	454Myzus_31099	CUST_8986_PI410703081
Unknown	1.48431	2.79784	454Myzus_23206	CUST_3106_PI410703081
ref|XP_001944530.1| PREDICTED: similar to cytochrome P450 4A7 [Acyrthosiphon pisum]	1.47727	2.78421	contig2519	M_persicae2519a
Unknown	1.46674	2.76397	454Myzus_25967	CUST_5798_PI410703081
ref|NM_001162234.1| Acyrthosiphon pisum similar to Annexin IX CG5730-PC (Acypi007342)	1.46434	2.75937	454Myzus_62249	CUST_19535_PI410703081
Unknown	1.46211	2.75511	454Myzus_73069	CUST_26576_PI410703081
Unknown	1.46043	2.7519	454Myzus_63095	CUST_20178_PI410703081
Unknown	1.46026	2.75158	454Myzus_29662	CUST_8222_PI410703081
gb|ADE27971.1| fatty acid binding protein [Nylanderia nr. pubens LZ-2010]	1.45782	2.74694	contig2165	M_persicae2165a
ref|XM_001952648.1| PREDICTED: Acyrthosiphon pisum similar to alpha-glucosidase (LOC100160420)	1.45628	2.74401	454Myzus_22084	CUST_2014_PI410703081
ref|NM_001163220.1| Acyrthosiphon pisum histone H4 replacement-like (LOC100302467)	1.45355	2.73882	454Myzus_68903	CUST_23774_PI410703081
unknown protein	1.45098	2.73393	contig9263	M_persicae9263a
Unknown	1.44575	2.72405	454Myzus_63639	CUST_20587_PI410703081
LOC100161530 hypothetical protein LOC100161530 [Acyrthosiphon pisum]	1.44346	2.71972	454Myzus_32356	CUST_9782_PI410703081
ref|XP_001945537.1| PREDICTED: similar to predicted protein [Acyrthosiphon pisum]	1.44108	2.71525	contig5949	M_persicae5949a
ref|XM_001944991.1| PREDICTED: Acyrthosiphon pisum similar to cytochrome P450 4A7 (LOC100162710)	1.43038	2.69517	454Myzus_27229	CUST_7033_PI410703081
Unknown	1.42812	2.69096	454Myzus_22515	CUST_2433_PI410703081
unknown protein	1.42354	2.68242	contig4828	M_persicae4828a
LOC100165615 similar to putative secreted salivary peptide [Acyrthosiphon pisum]	1.42326	2.68191	454Myzus_61542	CUST_18998_PI410703081
LOC100160906 hypothetical protein LOC100160906 [Acyrthosiphon pisum]	1.42253	2.68054	454Myzus_61941	CUST_19295_PI410703081
cathepsin B-N	1.42243	2.68036	contig255	M_persicae255a
Unknown	1.4177	2.67159	454Myzus_70344	CUST_24686_PI410703081
ref|XM_001944991.1| PREDICTED: Acyrthosiphon pisum similar to cytochrome P450 4A7	1.41687	2.67006	contig1504	M_persicae1504a
ref|NM_001162807.1| Acyrthosiphon pisum similar to MPA13 allergen (Acypi008871)	1.41243	2.66185	contig2165	M_persicae2165b
unknown protein	1.41143	2.66001	contig6535	M_persicae6535a
Unknown	1.41035	2.65802	454Myzus_52707	CUST_12280_PI410703081
Unknown	1.40994	2.65726	454Myzus_30705	CUST_8751_PI410703081
LOC100159781 similar to cathepsin B-N [Acyrthosiphon pisum]	1.40974	2.65688	454Myzus_32164	CUST_9605_PI410703081
ref|XM_001944495.1| PREDICTED: Acyrthosiphon pisum similar to cytochrome P450 4A7 (LOC100158738)	1.40831	2.65426	454Myzus_82930	CUST_33643_PI410703081
Unknown	1.40591	2.64984	454Myzus_53113	CUST_12586_PI410703081
sex-specific enzyme 2	1.40526	2.64866	contig3460	M_persicae3460a
Unknown	1.40437	2.64702	454Myzus_60202	CUST_17983_PI410703081
Unknown	1.39913	2.63743	454Myzus_70581	CUST_24855_PI410703081
LOC100168145 similar to MPA13 allergen [Acyrthosiphon pisum]	1.39896	2.63712	454Myzus_83479	CUST_33991_PI410703081
LOC100159781 similar to cathepsin B-N [Acyrthosiphon pisum]	1.39424	2.62851	454Myzus_60987	CUST_18574_PI410703081
Unknown	1.38646	2.61437	454Myzus_57969	CUST_16269_PI410703081
LOC100159781 similar to cathepsin B-N [Acyrthosiphon pisum]	1.38199	2.60627	454Myzus_21535	CUST_1473_PI410703081
tpg|BK006327.1| TPA_inf: Myzus persicae cathepsin B (catb-16D) mRNA	1.38086	2.60423	454Myzus_24850	CUST_4711_PI410703081
Unknown	1.37787	2.59884	454Myzus_22358	CUST_2282_PI410703081
Unknown	1.37585	2.59521	454Myzus_56432	CUST_15092_PI410703081
Unknown	1.37409	2.59205	454Myzus_64868	CUST_21474_PI410703081
ref|XM_001952475.1| PREDICTED: Acyrthosiphon pisum similar to putative kelch-like protein 1 (LOC100160174)	1.37146	2.58733	contig4949	M_persicae4949a
Unknown	1.36969	2.58416	454Myzus_62001	CUST_19341_PI410703081
ref|XM_001950576.1| PREDICTED: Acyrthosiphon pisum similar to GA18461-PA (LOC100169565)	1.3539	2.55602	contig4834	M_persicae4834a
Unknown	1.35207	2.55279	454Myzus_25063	CUST_4917_PI410703081
ref|XM_001944991.1| PREDICTED: Acyrthosiphon pisum similar to cytochrome P450 4A7	1.35111	2.55108	contig1504	M_persicae1504b
Unknown	1.35105	2.55099	454Myzus_59914	CUST_17762_PI410703081
ref|XM_001947885.1| PREDICTED: Acyrthosiphon pisum similar to cytochrome P450 CYP6AX1 protein (LOC100160895)	1.34985	2.54886	contig643	M_persicae643a
"CG6783, isoform B [Drosophila melanogaster]"	1.34735	2.54445	454Myzus_75292	CUST_28134_PI410703081
LOC100159781 similar to cathepsin B-N [Acyrthosiphon pisum]	1.3464	2.54277	454Myzus_22428	CUST_2348_PI410703081
ref|NM_001168676.1| Acyrthosiphon pisum coiled-coil domain containing 47 (Ccdc47)	1.33932	2.53032	454Myzus_25110	CUST_4963_PI410703081
ref|XM_001947885.1| PREDICTED: Acyrthosiphon pisum similar to cytochrome P450 CYP6AX1 protein (LOC100160895)	1.33256	2.51849	DW362118.1	CUST_63_PI304494170
Unknown	1.3285	2.51141	454Myzus_30704	CUST_8750_PI410703081
sex-specific enzyme 2	1.32788	2.51034	contig5430	M_persicae5430a
LOC100160420 similar to alpha-glucosidase [Acyrthosiphon pisum]	1.3275	2.50967	454Myzus_22478	CUST_2398_PI410703081
LOC100169565 similar to GA18461-PA [Acyrthosiphon pisum]	1.3227	2.50134	454Myzus_26865	CUST_6681_PI410703081
CG10992 [Drosophila melanogaster]	1.32157	2.49938	454Myzus_31024	CUST_8940_PI410703081
Unknown	1.32108	2.49853	454Myzus_21195	CUST_1143_PI410703081
ENSANGP00000016899	1.31678	2.49109	contig3505	M_persicae3505a
Unknown	1.31565	2.48914	454Myzus_64472	CUST_21190_PI410703081
ref|XM_001949986.1| PREDICTED: Acyrthosiphon pisum similar to putative glyoxylate reductase/hydroxypyruvate reductase (LOC100162566)	1.31524	2.48844	contig8117	M_persicae8117a
ref|XM_001952656.1| PREDICTED: Acyrthosiphon pisum similar to alpha-glucosidase (LOC100167248)	1.30573	2.47209	contig323	M_persicae323a
LOC100159781 similar to cathepsin B-N [Acyrthosiphon pisum]	1.30562	2.4719	454Myzus_51281	CUST_11262_PI410703081
LOC100159781 similar to cathepsin B-N [Acyrthosiphon pisum]	1.30315	2.46767	454Myzus_32165	CUST_9606_PI410703081
Unknown	1.29258	2.44966	454Myzus_61027	CUST_18602_PI410703081
Unknown	1.2897	2.44477	454Myzus_53156	CUST_12617_PI410703081
ref|XM_001948994.1| PREDICTED: Acyrthosiphon pisum similar to vitellogenin-1 (LOC100164907)	1.28494	2.43671	454Myzus_59670	CUST_17570_PI410703081
unknown protein	1.28486	2.43658	contig6327	M_persicae6327a
ref|XM_001949986.1| PREDICTED: Acyrthosiphon pisum similar to putative glyoxylate reductase/hydroxypyruvate reductase	1.27798	2.42499	454Myzus_60510	CUST_18221_PI410703081
Unknown	1.27739	2.424	454Myzus_77879	CUST_30014_PI410703081
unknown protein	1.27657	2.42262	contig6376	M_persicae6376a
LOC100169601 similar to glucosyl/glucuronosyl transferases [Acyrthosiphon pisum]	1.27516	2.42026	454Myzus_24444	CUST_4314_PI410703081
Unknown	1.27503	2.42003	454Myzus_20036	CUST_32_PI410703081
ref|XM_001942882.1| PREDICTED: Acyrthosiphon pisum similar to transcription initiation factor TFIID subunit 10	1.27493	2.41987	454Myzus_25627	CUST_5466_PI410703081
ref|XM_001942788.1| PREDICTED: Acyrthosiphon pisum similar to 120.7 kDa protein in NOF-FB transposable element	1.27366	2.41774	contig5524	M_persicae5524a
Unknown	1.26815	2.40853	454Myzus_55127	CUST_14116_PI410703081
Ugt36Bc	1.26803	2.40832	contig2925	M_persicae2925a
LOC100169601 similar to glucosyl/glucuronosyl transferases [Acyrthosiphon pisum]	1.2669	2.40644	454Myzus_25768	CUST_5601_PI410703081
ref|XM_001952656.1| PREDICTED: Acyrthosiphon pisum similar to alpha-glucosidase	1.26326	2.40037	454Myzus_72087	CUST_25882_PI410703081
Unknown	1.26167	2.39772	454Myzus_74136	CUST_27335_PI410703081
ref|NM_001126169.2| Acyrthosiphon pisum diacetyl/L-xylulose reductase	1.26109	2.39677	454Myzus_56604	CUST_15226_PI410703081
ref|XM_001947885.1| PREDICTED: Acyrthosiphon pisum similar to cytochrome P450 CYP6AX1 protein (LOC100160895)	1.26098	2.39659	contig643	M_persicae643b
ref|XM_001943750.1| PREDICTED: Acyrthosiphon pisum similar to glucosyl/glucuronosyl transferases	1.26047	2.39573	454Myzus_55596	CUST_14466_PI410703081
Unknown	1.2561	2.38849	454Myzus_26441	CUST_6262_PI410703081
ENSANGP00000016899	1.2546	2.38601	contig5793	M_persicae5793a
unknown protein	1.2546	2.38601	contig4778	M_persicae4778a
Unknown	1.25451	2.38587	454Myzus_51900	CUST_11692_PI410703081
Unknown	1.2477	2.37463	454Myzus_69224	CUST_23964_PI410703081
Unknown	1.24183	2.36498	454Myzus_30244	CUST_8512_PI410703081
"similar to CG7334-PA, isoform A"	1.2393	2.36084	contig15097	M_persicae15097a
ref|XM_001948546.1| PREDICTED: Acyrthosiphon pisum similar to cytochrome P450 CYP6AX1 protein	1.23334	2.35111	454Myzus_74544	CUST_27625_PI410703081
Unknown	1.2308	2.34697	454Myzus_81372	CUST_32587_PI410703081
LOC100159781 similar to cathepsin B-N [Acyrthosiphon pisum]	1.22319	2.33462	454Myzus_20166	CUST_150_PI410703081
unknown protein	1.22298	2.33428	contig1668	M_persicae1668b
Unknown	1.21911	2.32803	454Myzus_74895	CUST_27865_PI410703081
similar to CG16995-PA	1.21473	2.32097	contig125	M_persicae125a
LOC100161622 similar to membrane alanyl aminopeptidase N [Acyrthosiphon pisum]	1.21365	2.31924	454Myzus_25736	CUST_5569_PI410703081
unknown protein	1.20994	2.31329	contig4682	M_persicae4682a
Unknown	1.20728	2.30902	454Myzus_72085	CUST_25880_PI410703081
Unknown	1.20027	2.29783	454Myzus_56417	CUST_15078_PI410703081
Unknown	1.19826	2.29463	454Myzus_20042	CUST_38_PI410703081
LOC100159781 similar to cathepsin B-N [Acyrthosiphon pisum]	1.19806	2.29431	454Myzus_32711	CUST_10121_PI410703081
Unknown	1.19776	2.29384	454Myzus_52268	CUST_11963_PI410703081
unknown protein	1.19244	2.28539	contig840	M_persicae840a
Unknown	1.1917	2.28422	454Myzus_74065	CUST_27288_PI410703081
ref|XM_001948386.1| PREDICTED: Acyrthosiphon pisum similar to cytochrome P450 CYP6AX1 protein	1.1894	2.28058	contig4886	M_persicae4886a
LOC100163960 hypothetical protein LOC100163960 [Acyrthosiphon pisum]	1.18858	2.27928	454Myzus_58522	CUST_16685_PI410703081
unknown protein	1.18355	2.27134	contig3313	M_persicae3313a
Unknown	1.18277	2.27013	454Myzus_70631	CUST_24894_PI410703081
Unknown	1.18241	2.26956	454Myzus_56887	CUST_15446_PI410703081
LOC100168218 similar to acylpeptide hydrolase [Acyrthosiphon pisum]	1.17353	2.25563	454Myzus_20449	CUST_423_PI410703081
Unknown	1.17068	2.25118	454Myzus_54186	CUST_13381_PI410703081
unknown protein	1.16895	2.24848	contig840	M_persicae840b
unknown protein	1.16764	2.24643	contig4334	M_persicae4334a
unknown protein	1.16598	2.24386	contig4790	M_persicae4790a
unknown protein	1.16328	2.23966	contig1668	M_persicae1668a
similar to CG16995-PA	1.16307	2.23933	contig125	M_persicae125b
LOC100159781 similar to cathepsin B-N [Acyrthosiphon pisum]	1.16189	2.2375	454Myzus_29903	CUST_8339_PI410703081
Unknown	1.15817	2.23175	454Myzus_52556	CUST_12169_PI410703081
"similar to CG6783-PB, isoform B"	1.15472	2.22641	contig3860	M_persicae3860a
Unknown	1.15397	2.22525	454Myzus_20989	CUST_943_PI410703081
Unknown	1.15055	2.21998	454Myzus_79645	CUST_31309_PI410703081
Unknown	1.14543	2.21211	454Myzus_82822	CUST_33565_PI410703081
Unknown	1.1447	2.211	454Myzus_70773	CUST_24990_PI410703081
LOC100169565 similar to GA18461-PA [Acyrthosiphon pisum]	1.14294	2.20831	454Myzus_82976	CUST_33671_PI410703081
Unknown	1.13951	2.20307	454Myzus_30631	CUST_8702_PI410703081
LOC100159781 similar to cathepsin B-N [Acyrthosiphon pisum]	1.13775	2.20038	454Myzus_21976	CUST_1909_PI410703081
Unknown	1.13669	2.19876	454Myzus_80456	CUST_31920_PI410703081
Unknown	1.13546	2.19689	454Myzus_52955	CUST_12461_PI410703081
Unknown	1.13365	2.19413	454Myzus_22945	CUST_2853_PI410703081
ENSANGP00000024626	1.13339	2.19373	contig4963	M_persicae4963a
unknown protein	1.13055	2.18943	contig4994	M_persicae4994a
Unknown	1.12998	2.18855	454Myzus_69645	CUST_24230_PI410703081
Unknown	1.12824	2.18592	454Myzus_30371	CUST_8572_PI410703081
Unknown	1.12744	2.18471	454Myzus_77017	CUST_29390_PI410703081
unknown protein	1.12694	2.18394	contig7444	M_persicae7444a
Unknown	1.12585	2.1823	454Myzus_65768	CUST_22094_PI410703081
Unknown	1.12563	2.18197	454Myzus_56462	CUST_15112_PI410703081
ENSANGP00000012437	1.12553	2.18181	contig2781	M_persicae2781a
unknown protein	1.12311	2.17816	contig206	M_persicae206a
LOC100169323 similar to glucosyl/glucuronosyl transferases [Acyrthosiphon pisum]	1.11654	2.16826	454Myzus_23328	CUST_3225_PI410703081
unknown protein	1.11521	2.16626	contig8639	M_persicae8639a
unknown protein	1.11354	2.16376	contig9471	M_persicae9471a
CG18607 [Drosophila melanogaster]	1.11087	2.15976	454Myzus_26477	CUST_6297_PI410703081
Unknown	1.10999	2.15844	454Myzus_74225	CUST_27397_PI410703081
unknown protein	1.09936	2.14259	contig206	M_persicae206b
cathepsin B-N	1.09465	2.13561	contig255	M_persicae255b
Unknown	1.09241	2.1323	454Myzus_32855	CUST_10258_PI410703081
Unknown	1.08841	2.12639	454Myzus_51699	CUST_11551_PI410703081
Unknown	1.08761	2.12522	454Myzus_67985	CUST_23280_PI410703081
Unknown	1.08677	2.12398	454Myzus_75302	CUST_28141_PI410703081
Unknown	1.08633	2.12333	454Myzus_25246	CUST_5095_PI410703081
Unknown	1.07639	2.10876	454Myzus_65146	CUST_21660_PI410703081
Unknown	1.07599	2.10817	454Myzus_26612	CUST_6432_PI410703081
Unknown	1.07376	2.10491	454Myzus_24520	CUST_4389_PI410703081
ref|NM_001163211.1| Acyrthosiphon pisum cytochrome P450 protein	1.07366	2.10477	contig1501	M_persicae1501a
Unknown	1.06984	2.0992	454Myzus_24013	CUST_3891_PI410703081
Unknown	1.06968	2.09897	454Myzus_76931	CUST_29324_PI410703081
Unknown	1.06273	2.08888	454Myzus_77686	CUST_29876_PI410703081
Unknown	1.06028	2.08534	454Myzus_59421	CUST_17379_PI410703081
Unknown	1.05926	2.08386	454Myzus_56428	CUST_15088_PI410703081
Unknown	1.05852	2.0828	454Myzus_27680	CUST_7469_PI410703081
Unknown	1.05677	2.08027	454Myzus_32288	CUST_9718_PI410703081
Unknown	1.053	2.07483	454Myzus_25402	CUST_5249_PI410703081
unknown protein	1.05122	2.07228	contig8968	M_persicae8968a
similar to Acylamino-acid-releasing enzyme (AARE) (Acyl-peptide hydrolase) (APH) (Acylaminoacyl-peptidase)	1.04518	2.06362	contig7677	M_persicae7677a
unknown protein	1.04153	2.0584	contig8022	M_persicae8022a
Unknown	1.04019	2.0565	454Myzus_70707	CUST_24950_PI410703081
Unknown	1.0391	2.05494	454Myzus_55584	CUST_14455_PI410703081
Unknown	1.03615	2.05075	454Myzus_32559	CUST_9979_PI410703081
unknown protein	1.03605	2.05061	contig4344	M_persicae4344a
LOC100159944 hypothetical protein LOC100159944 [Acyrthosiphon pisum]	1.03417	2.04793	454Myzus_77220	CUST_29532_PI410703081
Stubble	1.03129	2.04385	contig5303	M_persicae5303a
Unknown	1.03115	2.04365	454Myzus_61166	CUST_18711_PI410703081
Unknown	1.02883	2.04037	454Myzus_63070	CUST_20161_PI410703081
similar to MGC80593 protein	1.02607	2.03646	contig9378	M_persicae9378a
Unknown	1.02399	2.03353	454Myzus_58395	CUST_16590_PI410703081
unknown protein	1.02044	2.02854	contig7380	M_persicae7380a
Unknown	1.01723	2.02402	454Myzus_65323	CUST_21785_PI410703081
"LOC100165844 similar to NBP2b protein, putative [Acyrthosiphon pisum]"	1.01592	2.0222	454Myzus_81929	CUST_32977_PI410703081
unknown protein	1.01315	2.01831	contig4663	M_persicae4663a
LOC100166460 similar to Csl4 CG6249-PA [Acyrthosiphon pisum]	1.00855	2.01189	454Myzus_68091	CUST_23311_PI410703081
unknown protein	1.00341	2.00473	contig6799	M_persicae6799a
Unknown	1.00185	2.00257	454Myzus_73259	CUST_26720_PI410703081
similar to Zinc finger protein 62 homolog (Zfp-62) (ZT3)	0.999598	1.99944	contig1204	M_persicae1204a
snake	0.999096	1.99875	contig2064	M_persicae2064a
Unknown	0.998747	1.99826	454Myzus_75382	CUST_28202_PI410703081
smt3 [Drosophila melanogaster]	0.99667	1.99539	454Myzus_27497	CUST_7289_PI410703081

## Sheet: negative signficant
Description	Systematic name	Probe name	Log2	Fold change
Unknown	454Myzus_72730	CUST_26334_PI410703081	-6.91515	0.00828576
Unknown	454Myzus_66234	CUST_22400_PI410703081	-5.67467	0.0195773
ref|XM_001658130.1| Aedes aegypti fatty acid synthase partial mRNA	contig1215	M_persicae1215b	-5.54033	0.0214879
unknown protein	contig1078	M_persicae1078b	-5.28299	0.0256839
unknown protein	contig1078	M_persicae1078a	-5.21185	0.0269823
ref|XM_001944488.1| PREDICTED: Acyrthosiphon pisum similar to Probable RNA-directed DNA polymerase from transposon BS (Reverse transcriptase)	contig7690	M_persicae7690a	-4.65358	0.0397314
similar to PC4 and SFRS1 interacting protein 1	contig4817	M_persicae4817a	-4.47385	0.0450026
hypothetical LOC575096	contig5077	M_persicae5077a	-4.20217	0.0543275
ref|XM_001945775.1| PREDICTED: Acyrthosiphon pisum similar to orf (LOC100168506)	454Myzus_77398	CUST_29666_PI410703081	-4.02842	0.0612808
ref|XM_001947813.1| PREDICTED: Acyrthosiphon pisum similar to AGAP004142-PA (LOC100165255)	contig5214	M_persicae5214a	-3.9743	0.0636234
Unknown	454Myzus_82449	CUST_33315_PI410703081	-3.90976	0.0665342
Unknown	454Myzus_58941	CUST_17016_PI410703081	-3.604	0.082241
ref|XM_001943802.1| PREDICTED: Acyrthosiphon pisum similar to glucosyl/glucuronosyl transferases (LOC100167543	contig8414	M_persicae8414a	-3.45774	0.0910159
similar to transposase	contig6387	M_persicae6387a	-3.44087	0.0920863
Unknown	454Myzus_74398	CUST_27523_PI410703081	-3.41436	0.0937938
LOC100169417 similar to sulfotransferase (sult) [Acyrthosiphon pisum]	454Myzus_59487	CUST_17428_PI410703081	-3.34758	0.0982373
ref|XM_001946504.1| PREDICTED: Acyrthosiphon pisum similar to glutathione S-transferase-like protein, transcript variant 1	contig1196	M_persicae1196a	-3.21177	0.107935
similar to Histone H1	contig5618	M_persicae5618a	-3.02269	0.123049
unknown protein	contig7071	M_persicae7071a	-3.0126	0.123913
ref|XM_001943802.1| PREDICTED: Acyrthosiphon pisum similar to glucosyl/glucuronosyl transferases (LOC100167543)	contig868	M_persicae868a	-2.99064	0.125813
ref|XM_001946504.1| PREDICTED: Acyrthosiphon pisum similar to glutathione S-transferase-like protein, transcript variant 1	contig4744	M_persicae4744a	-2.90422	0.13358
ref|NM_001160388.1| Acyrthosiphon pisum chaperonin containing TCP1, subunit 5 (epsilon) (Cct5)	454Myzus_59262	CUST_17253_PI410703081	-2.77397	0.146202
Unknown	454Myzus_64786	CUST_21412_PI410703081	-2.70383	0.153486
ref|XM_001949685.1| PREDICTED: Acyrthosiphon pisum similar to putative secreted salivary peptide (LOC100163777)	454Myzus_65296	CUST_21767_PI410703081	-2.70107	0.153779
ref|XM_001944894.1| PREDICTED: Acyrthosiphon pisum similar to otoferlin	contig6933	M_persicae6933a	-2.64733	0.159615
Unknown	454Myzus_84428	CUST_34441_PI410703081	-2.64461	0.159916
unknown protein	contig4107	M_persicae4107a	-2.61255	0.16351
similar to 52 kDa repressor of the inhibitor of the protein kinase (p58IPK-interacting protein) (58 kDa interferon-induced protein kinase-interacting protein) (P52rIPK) (Death associated protein 4) (THAP domain protein 0)	contig7295	M_persicae7295a	-2.61162	0.163615
Unknown	454Myzus_64715	CUST_21363_PI410703081	-2.59233	0.165818
LOC100165115 hypothetical protein LOC100165115 [Acyrthosiphon pisum]	454Myzus_54753	CUST_13816_PI410703081	-2.57622	0.167679
unknown protein	contig4992	M_persicae4992a	-2.54563	0.171273
ref|XM_001951700.1| PREDICTED: Acyrthosiphon pisum similar to CG15432 CG15432-PA	454Myzus_80921	CUST_32258_PI410703081	-2.52781	0.173401
ref|XM_001947941.1| PREDICTED: Acyrthosiphon pisum similar to CG33054 CG33054-PA	contig797	M_persicae797b	-2.51795	0.174591
RNA polymerase I 135kD subunit [Drosophila melanogaster]	454Myzus_83944	CUST_34266_PI410703081	-2.51213	0.175297
unknown protein	contig7743	M_persicae7743a	-2.51063	0.175479
Dopamine N acetyltransferase	contig654	M_persicae654b	-2.41104	0.18802
ref|NM_001162007.1| Acyrthosiphon pisum similar to arylalkylamine N-acetyltransferase	454Myzus_59391	CUST_17355_PI410703081	-2.40086	0.189352
Unknown	454Myzus_21415	CUST_1356_PI410703081	-2.35861	0.194978
Dopamine N acetyltransferase	contig654	M_persicae654a	-2.33782	0.197809
LOC100167895 similar to F57G4.9 [Acyrthosiphon pisum]	454Myzus_61448	CUST_18923_PI410703081	-2.33089	0.198762
Unknown	454Myzus_84158	CUST_34360_PI410703081	-2.28109	0.205742
unknown protein	contig151	M_persicae151a	-2.23492	0.212434
Unknown	454Myzus_84540	CUST_34480_PI410703081	-2.2155	0.215311
Unknown	454Myzus_25282	CUST_5131_PI410703081	-2.20863	0.21634
Unknown	454Myzus_53907	CUST_13170_PI410703081	-2.20021	0.217606
Unknown	454Myzus_62329	CUST_19595_PI410703081	-2.15057	0.225223
Unknown	454Myzus_64326	CUST_21088_PI410703081	-2.12254	0.229642
ref|XM_001949747.1| PREDICTED: Acyrthosiphon pisum similar to Probable RNA-directed DNA polymerase from transposon X-element (Reverse transcriptase)	454Myzus_79915	CUST_31524_PI410703081	-2.12115	0.229864
unknown protein	contig6226	M_persicae6226a	-2.07142	0.237926
unknown protein	contig6151	M_persicae6151a	-2.06924	0.238285
similar to tetratricopeptide repeat domain 12	contig5027	M_persicae5027a	-2.0522	0.241116
Unknown	454Myzus_70139	CUST_24545_PI410703081	-2.03441	0.244108
Unknown	454Myzus_75847	CUST_28541_PI410703081	-2.02744	0.24529
Unknown	454Myzus_55504	CUST_14396_PI410703081	-2.00314	0.249456
Unknown	454Myzus_26365	CUST_6188_PI410703081	-1.94469	0.259771
Unknown	454Myzus_75836	CUST_28533_PI410703081	-1.94054	0.26052
similar to CG6966-PA	contig15332	M_persicae15332a	-1.93657	0.261236
Unknown	454Myzus_55814	CUST_14636_PI410703081	-1.85161	0.277084
ref|XM_001948520.1| PREDICTED: Acyrthosiphon pisum similar to Probable cytochrome P450 6a13 (CYPVIA13)	454Myzus_78445	CUST_30431_PI410703081	-1.82847	0.281562
Unknown	454Myzus_71615	CUST_25553_PI410703081	-1.82362	0.282511
similar to THAP domain containing 9	contig68	M_persicae68a	-1.81657	0.283895
Unknown	454Myzus_73260	CUST_26721_PI410703081	-1.78549	0.290077
EFP	contig7154	M_persicae7154a	-1.77801	0.291586
unknown protein	contig9167	M_persicae9167a	-1.75176	0.296939
Unknown	454Myzus_26649	CUST_6469_PI410703081	-1.72572	0.302347
Unknown	454Myzus_65069	CUST_21608_PI410703081	-1.71516	0.304569
Unknown	454Myzus_52654	CUST_12240_PI410703081	-1.70611	0.306486
Unknown	454Myzus_72598	CUST_26246_PI410703081	-1.6819	0.311671
Unknown	454Myzus_58870	CUST_16962_PI410703081	-1.681	0.311867
unknown protein	contig9326	M_persicae9326a	-1.66707	0.314892
Unknown	454Myzus_65150	CUST_21664_PI410703081	-1.65842	0.316785
unknown protein	contig4092	M_persicae4092a	-1.62764	0.323618
Unknown	454Myzus_59626	CUST_17533_PI410703081	-1.62245	0.324783
Unknown	454Myzus_55269	CUST_14218_PI410703081	-1.59937	0.330021
Unknown	454Myzus_27611	CUST_7400_PI410703081	-1.59771	0.3304
Unknown	454Myzus_52471	CUST_12112_PI410703081	-1.58044	0.334381
Unknown	454Myzus_53069	CUST_12547_PI410703081	-1.57693	0.335195
Unknown	454Myzus_51885	CUST_11683_PI410703081	-1.5353	0.345007
Unknown	454Myzus_56564	CUST_15195_PI410703081	-1.52295	0.347973
unknown protein	contig2066	M_persicae2066b	-1.50328	0.35275
Unknown	454Myzus_79309	CUST_31053_PI410703081	-1.50006	0.353538
Unknown	454Myzus_53250	CUST_12673_PI410703081	-1.49289	0.3553
v(2)k05816	contig1215	M_persicae1215a	-1.48704	0.356744
ref|XM_001946504.1| PREDICTED: Acyrthosiphon pisum similar to glutathione S-transferase-like protein, transcript variant 1	contig1196	M_persicae1196b	-1.48434	0.357413
LOC100163516 similar to 120.7 kDa protein in NOF-FB transposable element [Acyrthosiphon pisum]	454Myzus_81315	CUST_32544_PI410703081	-1.47941	0.358635
Unknown	454Myzus_30512	CUST_8641_PI410703081	-1.47783	0.359028
Unknown	454Myzus_24394	CUST_4264_PI410703081	-1.46186	0.363024
Unknown	454Myzus_60283	CUST_18048_PI410703081	-1.43521	0.369792
Unknown	454Myzus_53317	CUST_12722_PI410703081	-1.4242	0.372625
Unknown	454Myzus_25994	CUST_5824_PI410703081	-1.4177	0.374309
Unknown	454Myzus_60297	CUST_18058_PI410703081	-1.41748	0.374366
Unknown	454Myzus_53839	CUST_13119_PI410703081	-1.41665	0.374582
LOC100166986 similar to nucleoredoxin [Acyrthosiphon pisum]	454Myzus_24551	CUST_4420_PI410703081	-1.40887	0.376606
unknown protein	contig2317	M_persicae2317a	-1.4075	0.376964
unknown protein	contig5332	M_persicae5332a	-1.40237	0.378307
Unknown	454Myzus_71409	CUST_25425_PI410703081	-1.40159	0.378511
Unknown	454Myzus_72229	CUST_25979_PI410703081	-1.39725	0.379652
Unknown	454Myzus_69267	CUST_23994_PI410703081	-1.38972	0.381639
Unknown	454Myzus_70832	CUST_25035_PI410703081	-1.3882	0.382041
LOC100163777 similar to putative secreted salivary peptide [Acyrthosiphon pisum]	454Myzus_22159	CUST_2085_PI410703081	-1.37089	0.386652
Unknown	454Myzus_51089	CUST_11120_PI410703081	-1.36869	0.387242
Unknown	454Myzus_58970	CUST_17033_PI410703081	-1.36841	0.387317
Unknown	454Myzus_73732	CUST_27051_PI410703081	-1.36754	0.387551
unknown protein	contig2337	M_persicae2337a	-1.36661	0.387802
unknown protein	contig3274	M_persicae3274a	-1.35261	0.391584
unknown protein	contig8063	M_persicae8063a	-1.34632	0.393293
ref|XM_001948546.1| PREDICTED: Acyrthosiphon pisum similar to cytochrome P450 CYP6AX1 protein	454Myzus_65662	CUST_22015_PI410703081	-1.34029	0.394942
Unknown	454Myzus_80606	CUST_32030_PI410703081	-1.33947	0.395165
"heat shock protein cognate 4, isoform B [Drosophila melanogaster]"	454Myzus_22244	CUST_2170_PI410703081	-1.33315	0.3969
unknown protein	contig9299	M_persicae9299a	-1.33136	0.397394
Unknown	454Myzus_57159	CUST_15655_PI410703081	-1.33056	0.397613
LOC100166986 similar to nucleoredoxin [Acyrthosiphon pisum]	454Myzus_73103	CUST_26602_PI410703081	-1.32766	0.398414
Unknown	454Myzus_59650	CUST_17553_PI410703081	-1.3267	0.398678
Unknown	454Myzus_25735	CUST_5568_PI410703081	-1.32601	0.398871
Unknown	454Myzus_65688	CUST_22036_PI410703081	-1.31661	0.401478
Unknown	454Myzus_63653	CUST_20598_PI410703081	-1.31442	0.402088
Unknown	454Myzus_21698	CUST_1636_PI410703081	-1.30462	0.404826
Unknown	454Myzus_75054	CUST_27976_PI410703081	-1.29755	0.406817
unknown protein	contig7530	M_persicae7530a	-1.29464	0.407638
Unknown	454Myzus_71848	CUST_25725_PI410703081	-1.28766	0.409615
similar to CG12045-PA	contig3486	M_persicae3486a	-1.28173	0.411301
unknown protein	contig3047	M_persicae3047a	-1.27846	0.412236
Unknown	454Myzus_77060	CUST_29423_PI410703081	-1.27822	0.412303
Unknown	454Myzus_76159	CUST_28777_PI410703081	-1.2778	0.412425
Unknown	454Myzus_20505	CUST_477_PI410703081	-1.2716	0.414199
Unknown	454Myzus_76271	CUST_28859_PI410703081	-1.2708	0.41443
Unknown	454Myzus_58778	CUST_16885_PI410703081	-1.26979	0.414721
LOC100161568 similar to Cuticular protein 97Ea CG6131-PA [Acyrthosiphon pisum]	454Myzus_30156	CUST_8460_PI410703081	-1.26172	0.417046
Unknown	454Myzus_77654	CUST_29851_PI410703081	-1.25456	0.419121
Unknown	454Myzus_75529	CUST_28316_PI410703081	-1.23967	0.423469
Unknown	454Myzus_20225	CUST_208_PI410703081	-1.23435	0.425033
Unknown	454Myzus_63277	CUST_20312_PI410703081	-1.23426	0.42506
unknown protein	contig3082	M_persicae3082a	-1.22819	0.426852
Unknown	454Myzus_70276	CUST_24640_PI410703081	-1.22817	0.426857
Unknown	454Myzus_20105	CUST_92_PI410703081	-1.22237	0.428578
Unknown	454Myzus_28163	CUST_7640_PI410703081	-1.21346	0.431232
Unknown	454Myzus_57999	CUST_16289_PI410703081	-1.21198	0.431675
LOC100161707 similar to conserved hypothetical protein [Acyrthosiphon pisum]	454Myzus_27283	CUST_7083_PI410703081	-1.20904	0.432556
Unknown	454Myzus_60944	CUST_18542_PI410703081	-1.20493	0.433791
Unknown	454Myzus_62720	CUST_19891_PI410703081	-1.20452	0.433914
unknown protein	contig4984	M_persicae4984a	-1.19927	0.435495
LOC100159527 similar to conserved hypothetical protein [Acyrthosiphon pisum]	454Myzus_20568	CUST_538_PI410703081	-1.19736	0.436072
Unknown	454Myzus_20983	CUST_937_PI410703081	-1.19442	0.436963
LOC100161568 similar to Cuticular protein 97Ea CG6131-PA [Acyrthosiphon pisum]	454Myzus_23519	CUST_3409_PI410703081	-1.19325	0.437317
Unknown	454Myzus_80991	CUST_32309_PI410703081	-1.19142	0.437871
Unknown	454Myzus_57832	CUST_16159_PI410703081	-1.19118	0.437945
Unknown	454Myzus_28483	CUST_7754_PI410703081	-1.18763	0.439025
Unknown	454Myzus_73948	CUST_27197_PI410703081	-1.18733	0.439115
Unknown	454Myzus_23194	CUST_3095_PI410703081	-1.1857	0.43961
Unknown	454Myzus_78973	CUST_30799_PI410703081	-1.18311	0.440401
Unknown	454Myzus_21311	CUST_1254_PI410703081	-1.17795	0.441978
unknown protein	contig6947	M_persicae6947a	-1.17794	0.441981
Unknown	454Myzus_57429	CUST_15863_PI410703081	-1.17752	0.44211
Unknown	454Myzus_81417	CUST_32622_PI410703081	-1.17117	0.444062
Unknown	454Myzus_24700	CUST_4564_PI410703081	-1.16875	0.444805
ref|XM_001952404.1| PREDICTED: Acyrthosiphon pisum similar to antennal cytochrome P450 CYP4	contig1528	M_persicae1528b	-1.16683	0.445399
Unknown	454Myzus_20607	CUST_576_PI410703081	-1.15989	0.447547
unknown protein	contig8996	M_persicae8996a	-1.15933	0.447721
Unknown	454Myzus_28893	CUST_7912_PI410703081	-1.15624	0.448681
"endophilin A, isoform B [Drosophila melanogaster]"	454Myzus_26700	CUST_6519_PI410703081	-1.15606	0.448737
unknown protein	contig4585	M_persicae4585a	-1.14768	0.451352
LOC100161568 similar to Cuticular protein 97Ea CG6131-PA [Acyrthosiphon pisum]	454Myzus_65773	CUST_22097_PI410703081	-1.14416	0.452452
Unknown	454Myzus_52388	CUST_12053_PI410703081	-1.13958	0.453891
LOC100165536 similar to roundabout [Acyrthosiphon pisum]	454Myzus_59813	CUST_17680_PI410703081	-1.13925	0.453997
Unknown	454Myzus_52051	CUST_11797_PI410703081	-1.1359	0.455051
Unknown	454Myzus_69574	CUST_24190_PI410703081	-1.12965	0.457028
unknown protein	contig4991	M_persicae4991a	-1.12656	0.458005
Unknown	454Myzus_67864	CUST_23230_PI410703081	-1.12489	0.458537
"LOC100165293 similar to pupal cuticle protein 78E, putative [Acyrthosiphon pisum]"	454Myzus_59617	CUST_17526_PI410703081	-1.12413	0.458778
Hepatocyte growth factor regulated tyrosine kinase substrate	contig15251	M_persicae15251a	-1.12306	0.45912
Unknown	DW362004.1	CUST_117_PI304494170	-1.12138	0.459655
Cytochrome P450-4c3	contig1528	M_persicae1528a	-1.12117	0.459722
Unknown	454Myzus_54205	CUST_13398_PI410703081	-1.12087	0.459817
similar to CG13731-PA	contig3580	M_persicae3580a	-1.12049	0.459939
Unknown	454Myzus_83222	CUST_33827_PI410703081	-1.11895	0.460428
"LOC100165293 similar to pupal cuticle protein 78E, putative [Acyrthosiphon pisum]"	454Myzus_20867	CUST_826_PI410703081	-1.11855	0.460556
unknown protein	contig1377	M_persicae1377a	-1.11496	0.461703
Unknown	454Myzus_77034	CUST_29403_PI410703081	-1.11494	0.461711
Unknown	454Myzus_73749	CUST_27060_PI410703081	-1.11459	0.461823
Unknown	454Myzus_20126	CUST_113_PI410703081	-1.1132	0.462268
Unknown	454Myzus_59993	CUST_17831_PI410703081	-1.10949	0.463457
Unknown	454Myzus_74874	CUST_27845_PI410703081	-1.10784	0.463987
CCS	contig3782	M_persicae3782a	-1.106	0.46458
ref|NM_001162641.1| Acyrthosiphon pisum similar to glutathione S-transferase-like protein (Acypi002679)	contig781	M_persicae781a	-1.10364	0.46534
Unknown	454Myzus_56793	CUST_15372_PI410703081	-1.10218	0.465812
Unknown	454Myzus_50044	CUST_10456_PI410703081	-1.1004	0.466387
Unknown	454Myzus_54801	CUST_13850_PI410703081	-1.09857	0.466979
unknown protein	contig1377	M_persicae1377b	-1.09819	0.467104
unknown protein	contig6506	M_persicae6506a	-1.09795	0.467179
RR2 cuticle protein 3	contig10008	M_persicae10008a	-1.09732	0.467384
Unknown	454Myzus_29076	CUST_7988_PI410703081	-1.09512	0.468098
unknown protein	contig5433	M_persicae5433a	-1.09361	0.468589
unknown protein	contig8246	M_persicae8246a	-1.09097	0.469446
Abnormal X segregation	contig4962	M_persicae4962a	-1.08559	0.4712
Juvenile hormone-inducible protein 26	contig6163	M_persicae6163a	-1.08041	0.472894
LOC100166950 similar to cuticular protein CPG12 [Acyrthosiphon pisum]	454Myzus_84369	CUST_34424_PI410703081	-1.07857	0.473496
"Diazepam-binding inhibitor, isoform A [Drosophila melanogaster]"	454Myzus_78271	CUST_30310_PI410703081	-1.07355	0.475148
RabX4	contig6730	M_persicae6730a	-1.06755	0.47713
Unknown	454Myzus_72563	CUST_26222_PI410703081	-1.06721	0.477241
"Diazepam-binding inhibitor, isoform A [Drosophila melanogaster]"	454Myzus_20606	CUST_575_PI410703081	-1.06528	0.477879
"similar to sallimus CG1915-PC, isoform C"	contig1436	M_persicae1436b	-1.06394	0.478325
Unknown	454Myzus_54242	CUST_13426_PI410703081	-1.06169	0.47907
abnormal spindle	contig4818	M_persicae4818a	-1.05967	0.479743
Unknown	454Myzus_30477	CUST_8619_PI410703081	-1.05943	0.479822
cuticular protein 97Ea [Drosophila melanogaster]	454Myzus_24062	CUST_3940_PI410703081	-1.0577	0.480397
Unknown	454Myzus_63160	CUST_20227_PI410703081	-1.05478	0.481371
unknown protein	contig187	M_persicae187a	-1.05194	0.482319
unknown protein	contig7350	M_persicae7350a	-1.04912	0.483264
Unknown	454Myzus_24273	CUST_4145_PI410703081	-1.0416	0.485788
positive control	contig1465	M_persicae1465bP1	-1.03954	0.486481
Unknown	454Myzus_61077	CUST_18643_PI410703081	-1.0347	0.488119
Unknown	454Myzus_81589	CUST_32749_PI410703081	-1.02919	0.489984
positive control	contig1465	M_persicae1465bP7	-1.02473	0.491501
LOC100159024 hypothetical protein LOC100159024 [Acyrthosiphon pisum]	454Myzus_20705	CUST_669_PI410703081	-1.02147	0.492615
positive control	contig1465	M_persicae1465bP10	-1.02011	0.493079
Unknown	454Myzus_77243	CUST_29550_PI410703081	-1.0201	0.493082
unknown protein	contig4477	M_persicae4477a	-1.01579	0.494556
unknown protein	contig7697	M_persicae7697a	-1.00998	0.496554
positive control	contig1465	M_persicae1465bP5	-1.0061	0.497891
similar to CG31126-PA	contig6575	M_persicae6575a	-1.00313	0.498918
Unknown	454Myzus_62618	CUST_19807_PI410703081	-1.00116	0.499598
"IGF-II mRNA-binding protein, isoform C [Drosophila melanogaster]"	454Myzus_59229	CUST_17228_PI410703081	-1.00034	0.499881
